# Supplementary material for: The Combination of Immunomodulatory Secretome and Liposome-Bound TRAIL Improves Knee Osteoarthritis Symptoms in an Ovine Model
Source: Pharmaceutics. 2026 Feb 2;18(2):193. doi: 10.3390/pharmaceutics18020193 (PMC12944125; doi:10.3390/pharmaceutics18020193)
Supplement: Supplementary file 1 [file pharmaceutics-18-00193-s001.zip]

Archive with 1 entries (1 files):
- pharmaceutics-4078137-supplementary.pdf
